# Supplementary material for: Copper and Zinc Sulfates Suppress Streptomyces spp. and Enhance Potato Resistance via Thaxtomin A Inhibition and Defense Gene Regulation
Source: Microorganisms. 2025 May 31;13(6):1288. doi: 10.3390/microorganisms13061288 (PMC12195330; doi:10.3390/microorganisms13061288)
Supplement: Supplementary file 1 [file microorganisms-13-01288-s001.zip]

Archive with 1 entries (1 files):
- microorganisms-3588867-supplementary.pdf
